# Supplementary material for: New Biotinylated GHK and Related Copper(II) Complex: Antioxidant and Antiglycant Properties In Vitro against Neurodegenerative Disorders
Source: Molecules. 2023 Sep 20;28(18):6724. doi: 10.3390/molecules28186724 (PMC10538196; doi:10.3390/molecules28186724)
Supplement: Supplementary file 1 [file molecules-28-06724-s001.zip]

Archive with 1 entries (1 files):
- molecules-2564429-supplementary.pdf
